# Supplementary material for: Influence of Copper on Oleidesulfovibrio alaskensis G20 Biofilm Formation
Source: Microorganisms. 2024 Aug 23;12(9):1747. doi: 10.3390/microorganisms12091747 (PMC11434458; doi:10.3390/microorganisms12091747)
Supplement: Supplementary file 1 [file microorganisms-12-01747-s001.zip]

Archive with 16 entries (14 files):
- Supplementary Figures/
- Supplementary Figures/Supplementary Figure 1a.jpg
- Supplementary Figures/Supplementary Figure 1b.jpg
- Supplementary Figures/Supplementary Figure 1c.jpg
- Supplementary Figures/Supplementary Figure 1d.jpg
- Supplementary Figures/Supplementary Figure 2a.jpg
- Supplementary Figures/Supplementary Figure 2b.jpg
- Supplementary Figures/Supplementary Figure 2c.jpg
- Supplementary Figures/Supplementary Figure 3.png
- Supplementary Figures/Supplementary Figure 4a.jpg
- Supplementary Figures/Supplementary Figure 4b.jpg
- Supplementary Figures/Supplementary Figure 4c.jpg
- Supplementary Figures/Supplementary Figure 4d.jpg
- Supplementary tables/
- Supplementary tables/Supplementary Table S1.xlsx
- Supplementary tables/Supplementary Table S2.pdf
