# Supplementary material for: Influence of Copper on Oleidesulfovibrio alaskensis G20 Biofilm Formation
Source: Microorganisms. 2024 Aug 23;12(9):1747. doi: 10.3390/microorganisms12091747 (PMC11434458; doi:10.3390/microorganisms12091747)
Supplement: Supplementary file 1 [file microorganisms-12-01747-s001.zip › Supplementary tables/Supplementary Table S1.xlsx]

## Sheet: Lactate C media
	Lactate C media
	Sr. No.	Components/1000ml	Chemical Formula	Amount used
	1	Sodium lactate (60% w/w)	Na DL-Lactate (60% w/w) D=1.33 g/mL(C3 H5 Na O3)	5.11ml
	2	Sodium sulfate	Na2SO4	4.5g
	3	Calcium chloride anhydrous(anhydrous)	CaCl2	0.06g
	4	Sodium citrate dihydrate	Na3C6H5O7*2H2O	0.03g
	5	Ammonium chloride	NH4Cl	1g
	6	Magnesium sulfate	MgSO4	2g
	7	Potassium phosphate monobasic	KH2PO4	0.5g
	8	Yeast extract		1g
	9	Ascorbic acid	C6H8O6	0.1g
	10	Sodium thioglycolate	C2H3NaO2S	0.1g
		pH=7.2
